# Supplementary material for: African Swine Fever in Wild Boar: German Hunters’ Perception of Surveillance and Control—A Questionnaire Study
Source: Animals (Basel). 2023 Sep 5;13(18):2813. doi: 10.3390/ani13182813 (PMC10525383; doi:10.3390/ani13182813)
Supplement: Supplementary file 1 [file animals-13-02813-s001.zip]

Archive with 3 entries (3 files):
- Supplementary_Document_S1.pdf
- Supplementary_Document_S2.pdf
- Supplementary_Tables_S1_S22_Submission.xlsx
