# Supplementary material for: African Swine Fever in Wild Boar: German Hunters’ Perception of Surveillance and Control—A Questionnaire Study
Source: Animals (Basel). 2023 Sep 5;13(18):2813. doi: 10.3390/ani13182813 (PMC10525383; doi:10.3390/ani13182813)
Supplement: Supplementary file 1 [file animals-13-02813-s001.zip › Supplementary_Tables_S1_S22_Submission.xlsx]

## Sheet: 1
Supplementary Table S1. Analysis of the free-text answers for different options of hunting organization. The code explanations, the total number of each code and the proportion of the respective code of the total number of free-text answers is shown.
Code	Explanation	Total
n = 10		n = 153
		Number	%
Professional hunter	Hunters employed by the state forest institutions, communities, hunting districts or other institutions.	73	47.7124
Conservation officer	Hunters who operate as a conservation officers for their local hunting district.	21	13.7255
Other	Other individual answers that were only mentioned once.	18	11.7647
Guest	A regular or irregular guest in a hunting district.	10	6.53595
Authorized hunter	Hunters authorized by authorities to hunt in an official hunting ground ("Verwaltungsjagdbezirk").	7	4.57516
Administrator of proprietary hunting districts	Hunters who operate as administrator of proprietary hunting districts.	6	3.92157
Dog handler	Hunters who are dog handlers.	4	2.61438
Leader of local hunting ring	Hunters who lead a local hunting ring.	2	1.30719
Not relevant	A non-relevant text input to answer the question.	7	4.57516
Repetition	Repetition of already mentioned options in the question.	5	3.26797

## Sheet: 2
Supplementary Table S2. Analysis of the given free-text reasons why hunters believe that the elimination of ASF in wild boar in Germany is possible. The code explanation, number of each code and the proportion (of each code in % in relation to total number of free-text answers) are displayed for hunters from ASF-affected areas, hunters in the vicinity of ASF and hunters from non-affected areas.
Code	Explanation	Total		Affected		Vicinity		Not affected
n = 22		n = 335		n = 81		n = 97		n = 157
		Number	%	Number	%	Number	%	Number	%
Antibodies and immunity	Infection of the wild boar population will lead to the development of antibodies against the ASF virus, protecting the wild boar and preventing the spread of ASF.	19	5.67164	14	17.284	2	2.06186	3	1.91083
Success in other countries	As other countries, such as the Czech Republic and Belgium, have been able to eliminate ASF completely, this will also be possible in Germany.	59	17.6119	4	4.93827	16	16.4948	39	24.8408
Success with other diseases	As other diseases, such as Rabies or Classical Swine Fever, have been eliminated successfully in Germany, this will also be possible for ASF.	13	3.8806	3	3.7037	5	5.15464	5	3.18471
So far locally limited	So far, ASF in wild boar in Germany is localized and spreads only slowly.	11	3.28358	4	4.93827	1	1.03093	6	3.82166
Depopulation	ASF can be successfully eliminated through targeted depopulation or population reduction achieved through intensified hunting.	96	28.6567	26	32.0988	29	29.8969	41	26.1146
Hunters' engagement	The engagement of hunters at the forefront of prevention and control measures will be the key to success in the fight against ASF.	16	4.77612	3	3.7037	4	4.12371	9	5.73248
Use of hunting tools	The use of additional hunting tools, such as night vision, silencers or thermal imaging will lead to success in eliminating ASF.	15	4.47761	4	4.93827	3	3.09278	8	5.09554
First signs of success	In some of the affected areas, the first sings of success in controlling ASF are becoming apparent, for example, a decrease in the number of ASF cases.	16	4.77612	11	13.5802	5	5.15464	0	0
Early preparation	ASF can be eliminated by early and best possible preparation for potential outbreaks in currently unaffected areas.	3	0.895522	0	0	1	1.03093	2	1.27389
Vaccination	The development of a vaccine will be the key to success in the fight against ASF.	11	3.28358	3	3.7037	2	2.06186	6	3.82166
Surveillance	The surveillance strategies implemented, such as sampling of wild boar, are effective in eliminating ASF.	6	1.79104	0	0	2	2.06186	4	2.54777
Lethality	Due to the high lethality of the virus, the disease will "eradicate itself".	12	3.58209		0		0		0
Belief	Personal conviction and belief that ASF can be controlled, without giving further reasons.	13	3.8806	4	4.93827	4	4.12371	5	3.18471
Implementation of measures	ASF will be successfully eliminated through the consistent enforcement and implementation of prevention and control measures.	73	21.791	14	17.284	24	24.7423	35	22.293
Effectiveness of fences	ASF will be successfully eliminated by fencing and physical barriers.	27	8.0597	8	9.87654	8	8.24742	11	7.00637
Team spirit	By joining forces and working with each other (hunters, authorities, external forces, etc.) elimination of ASF will be achieved.	26	7.76119	6	7.40741	6	6.18557	14	8.9172
Not relevant	A non-relevant text input to answer the question.	7	2.08955	2	2.46914	2	2.06186	3	1.91083
Changed conditions	Elimination of ASF is only possible under changed conditions. Some hunters further explained which conditions need to be changed.	31	9.25373	4	4.93827	11	11.3402	16	10.1911
Other measures	Only if prevention and control measures will be changed, the elimination of ASF can be achieved.	4	1.19403	1	1.23457	1	1.03093	2	1.27389
Awareness raising	Only if awareness about ASF is raised among the general public, the elimination of ASF can be achieved.	9	2.68657	0	0	2	2.06186	7	4.4586
Financial support	The elimination of ASF can only be achieved with necessary financial support.	6	1.79104	1	1.23457	1	1.03093	4	2.54777
Changes in Poland	Infection pressure from Poland hinders successful elimination of ASF in wild boar in Germany. Only if this condition would change, elimination would be possible in Germany.	4	1.19403	1	1.23457	0	0	3	1.91083

## Sheet: 3
Supplementary Table S3. Analysis of the given free-text reasons why hunters believe that the elimination of ASF in wild boar in Germany is not possible. The code explanation, number of each code and the proportion (of each code in % in relation to total number of free-text answers) are displayed for hunters from ASF-affected areas, hunters in the vicinity of ASF and hunters from non-affected area…
Code	Explanation	Total		Affected		Vicinity		Not affected
n = 41		n = 657		n = 188		n = 182		n = 287
		Number	%	Number	%	Number	%	Number	%
Spread too fast	ASF is spreading too fast, since it is highly contagious, which makes the elimination impossible.	19	2.89193	6	3.19149	6	3.2967	7	2.43902
Eradication of wild boar	The only way to eliminate ASF would be to eradicate the wild boar population, which is not possible nor ethically desirable.	38	5.78387	10	5.31915	8	4.3956	20	6.96864
Not possible in wild animals	Elimination of diseases in wild animals is not possible.	10	1.52207	2	1.06383	4	2.1978	4	1.39373
Failure to control other diseases	The example of other diseases (e.g. Sars-Cov-2) shows that it is not possible to completely eradicate a virus.	17	2.58752	4	2.12766	4	2.1978	9	3.13589
Failure of other countries	Other countries have also failed to control ASF for many years, such as Poland or the Baltic States.	20	3.04414	6	3.19149	9	4.94505	5	1.74216
No success so far	So far, no success in controlling ASF in Germany is apparent.	15	2.28311	3	1.59574	6	3.2967	6	2.09059
Bureaucracy	The successful elimination of ASF is being hindered and slowed down by too many bureaucratic hurdles.	16	2.43531	7	3.7234	2	1.0989	7	2.43902
Use of hunting tools limited	Additional hunting tools such as night vision or thermal imaging cannot be used freely and without restrictions. Therefore, ASF cannot be eliminated.	8	1.21766	3	1.59574	1	0.549451	4	1.39373
Humans	Humans are an important and uncontrollable factor in the transmission of ASF, for example through immigration, tourism or contamination of highway rest areas/forests with infectious waste.	109	16.5906	26	13.8298	31	17.033	52	18.1185
Lack of education/awareness	A lack of public education on ASF transmission routes and prevention and control measures, and the resulting lack of awareness, is hampering the successful elimination of ASF.	25	3.80518	5	2.65957	8	4.3956	12	4.18118
Federalism	German federalism leads to a lack of nationwide uniform regulations and strategies and causes a lack of cooperation between federal states.	19	2.89193	8	4.25532	7	3.84615	4	1.39373
Unnatural	The spread of the ASF virus is a natural process that cannot be stopped.	18	2.73973	9	4.78723	5	2.74725	4	1.39373
Domestic pigs	ASF cannot be controlled in the wild boar population, so priority should be given to the protection of domestic pig populations.	9	1.36986	0	0	1	0.549451	8	2.78746
Immunity	After infection of the wild boar population, only immune/resistant wild boar will survive.	12	1.82648	7	3.7234	3	1.64835	2	0.696864
Vaccination	ASF can not be eliminated without a vaccine.	45	6.84932	6	3.19149	16	8.79121	23	8.01394
Infection pressure from Eastern Europe	The successful elimination of ASF in Germany is being hampered by continued infection pressure from Eastern Europe.	53	8.06697	28	14.8936	11	6.04396	14	4.87805
Hunting tourism	The transmission of the virus is facilitated and its elimination prevented by unrestricted hunting tourism.	6	0.913242	2	1.06383	3	1.64835	1	0.348432
Carcasses	ASF-positive wild boar carcasses pose a risk of infection for conspecifics. Not all carcasses can be found and removed. Remaining carcasses hinder the elimination of ASF in wild boar.	16	2.43531	6	3.19149	3	1.64835	7	2.43902
No therapy	ASF can not be eliminated because no therapy for wild boar is available.	1	0.152207	0	0	0	0	1	0.348432
Agriculture	The control of ASF and elimination is hampered by agricultural cultivation of maize and oilseed rape.	10	1.52207	5	2.65957	1	0.549451	4	1.39373
3	Not all hunters participate consistently in the implementation and enforcement of prevention and control measures.	33	5.02283	9	4.78723	14	7.69231	10	3.48432
Lack of support for hunters	There is not enough support for the hunting community to carry out measures to prevent and control ASF.	11	1.67428	4	2.12766	1	0.549451	6	2.09059
Lack of surveillance	Surveillance is not comprehensive or is ineffective.	6	0.913242	2	1.06383	1	0.549451	3	1.0453
Measures not implemented consistently	Prevention and control measures are not implemented consistently, comprehensively and quickly.	36	5.47945	11	5.85106	10	5.49451	15	5.22648
Measures inappropriate	The control and prevention measures that are currently in place are not effective or well targeted.	43	6.5449	12	6.38298	14	7.69231	17	5.92334
New entry possible	At any time, new ASF entries are possible.	9	1.36986	0	0	5	2.74725	4	1.39373
Political decisions	Political decisions on ASF prevention and control measures are not effective, are taken too late or too slowly, or do not sufficiently involve the hunting community.	32	4.87062	10	5.31915	9	4.94505	13	4.52962
Population control not possible	It is not possible to reduce the wild boar population enough to eradicate ASF, since the population is too large, not all hunting grounds are huntable and in some cases, hunting is restricted.	125	19.0259	30	15.9574	30	16.4835	65	22.6481
Predators as vectors	Predators that cannot be controlled, such as wolves or birds of prey, act as mechanical vectors of ASF, even over long distances.	29	4.414	17	9.04255	8	4.3956	4	1.39373
Lack of resources	Lack of financial and human resources hamper the fight against ASF.	6	0.913242	2	1.06383	2	1.0989	2	0.696864
Poor management by authorities	Authorities manage ASF prevention and control too poorly: late response, lack of communication among themselves/externally, poor implementation of measures, unclear responsibilities.	42	6.39269	14	7.44681	13	7.14286	15	5.22648
Tenacity of virus	The ASF virus is able to survive in the environment for a long time, which makes elimination impossible.	20	3.04414	6	3.19149	6	3.2967	8	2.78746
Survivors	ASF-infected, but surviving, wild boar will spread the virus (undetected).	16	2.43531	5	2.65957	2	1.0989	9	3.13589
Transmission routes too diverse	ASF is transmitted by many different routes which cannot be controlled or contained, making it impossible to eradicate.	69	10.5023	15	7.97872	18	9.89011	36	12.5436
Belief	Personal conviction and belief that ASF cannot be eliminated, without giving further reasons.	17	2.58752	5	2.65957	3	1.64835	9	3.13589
Inappropriate hunting strategies	The currently applied hunting strategies for population control and reduction are unsuitable to prevent the spread of ASF or to achieve the elimination of the virus.	33	5.02283	9	4.78723	12	6.59341	12	4.18118
Slowdown possible	Limiting or slowing down the spread of ASF is possible, but eradicating the virus is not.	23	3.50076	7	3.7234	5	2.74725	11	3.83275
Wild boar movement	The movement of wild boar (even across borders) cannot be controlled or restricted, which is an obstacle to the elimination of ASF.	26	3.95738	6	3.19149	4	2.1978	16	5.57491
Fences ineffective	Fences are ineffective or do not fulfil their purpose because they are leaky.	42	6.39269	15	7.97872	13	7.14286	14	4.87805
Too late	ASF is already too widespread to be eliminated.	36	5.47945	13	6.91489	8	4.3956	15	5.22648
Not relevant	A non-relevant text input to answer the question.	4	0.608828	2	1.06383	2	1.0989	0	0

## Sheet: 4
Supplementary Table S4. Analysis of the given-free text reasons why hunters were unsure whether the elimination of ASF in wild boar in Germany is possible or not. The code explanation, number of each code and the proportion (of each code in % in relation to total number of free-text answers) are displayed for hunters from ASF-affected areas, hunters in the vicinity of ASF and hunters from non-aff…
Code	Explanation	Total		Affected		Vicinity		Not affected
n = 41		n = 113		n = 31		n = 37		n = 45
		Number	%	Number	%	Number	%	Number	%
Eradication of wild boar	The only way to eliminate ASF is to eradicate the wild boar population, which is not possible nor ethically desirable.	1	0.884956	0	0	0	0	1	2.22222
Success with other diseases	As other diseases, such as rabies or Classical Swine Fever, have been eliminated successfully in Germany, this will also be possible for ASF.	1	0.884956	0	0	0	0	1	2.22222
Success in other countries	As other countries, such as the Czech Republic and Belgium, have been able to eradicate ASF completely, this will also be possible in Germany.	1	0.884956	1	3.22581	0	0	0	0
Failure to control other diseases	The example of other diseases (e.g. Corona) shows that it is not possible to completely eradicate a virus.	1	0.884956	0	0	0	0	1	2.22222
Failure of other countries	Other countries have also failed to control ASF for many years, such as Poland or the Baltic States.	4	3.53982	2	6.45161	1	2.7027	1	2.22222
No success so far	So far, no success in controlling ASF in Germany is apparent.	6	5.30973	1	3.22581	2	5.40541	3	6.66667
So far locally limited	So far, ASF in wild boar in Germany is localized and spreads only slowly.	1	0.884956	0	0	0	0	1	2.22222
Bureaucracy	The successful elimination of ASF is being hindered and slowed down by too many bureaucratic hurdles.	2	1.76991	0	0	0	0	2	4.44444
Use of hunting tools limited	Additional hunting tools such as night vision technology or thermal imaging cannot be used freely and without restrictions. Therefore, ASF cannot be eliminated.	1	0.884956	0	0	1	2.7027	0	0
Success control questionable	It cannot be ensured that ASF has really been eliminated.	2	1.76991	0	0	1	2.7027	1	2.22222
Humans	Humans are an important and uncontrollable factor in the transmission of ASF, for example through immigration, tourism or contamination of highway rest areas/forests with infectious waste.	8	7.07965	4	12.9032	3	8.10811	1	2.22222
Federalism	German federalism leads to a lack of nationwide uniform regulations and strategies and causes a lack of cooperation between federal states.	5	4.42478	2	6.45161	1	2.7027	2	4.44444
Major challenge	ASF control is a major challenge.	4	3.53982	0	0	1	2.7027	3	6.66667
Domestic pigs	ASF cannot be controlled in the wild boar population, so priority should be given to the protection of domestic pig populations.	1	0.884956	0	0	0	0	1	2.22222
Antibodies and immunity	Infection of the wild boar population will lead to the development of antibodies against the ASF virus, protecting the wild boar and preventing the spread of ASF.	3	2.65487	2	6.45161	0	0	1	2.22222
Vaccination	ASF can not be eliminated without a vaccine.	4	3.53982	0	0	1	2.7027	3	6.66667
Infection pressure from Eastern Europe	The successful elimination of ASF in Germany is hampered by continued infection pressure from Eastern Europe.	11	9.73451	5	16.129	4	10.8108	2	4.44444
Carcasses	ASF-positive wild boar carcasses pose a risk of infection for conspecifics. Not all carcasses can be found and removed. Remaining carcasses hinder the elimination of ASF in wild boar.	2	1.76991	0	0	1	2.7027	1	2.22222
Lack of education/awareness	A lack of public education on ASF transmission routes and prevention and control measures, and the resulting lack of awareness, is hampering the successful elimination of ASF.	9	7.9646	2	6.45161	4	10.8108	3	6.66667
Lack of hunters' participation	Not all hunters participate consistently in the implementation and enforcement of prevention and control measures.	5	4.42478	1	3.22581	3	8.10811	1	2.22222
Lack of support for hunters	There is not enough support for the hunting community to carry out measures to prevent and control ASF.	3	2.65487	1	3.22581	1	2.7027	1	2.22222
Measures not implemented consistently	Prevention and control measures are not implemented consistently, comprehensively and quickly.	6	5.30973	3	9.67742	1	2.7027	2	4.44444
Measures inappropriate	The control and prevention measures that are currently in place are not effective or well targeted.	7	6.19469	4	12.9032	1	2.7027	2	4.44444
Unnatural	The spread of the ASF virus is a natural process that cannot be stopped.	2	1.76991	0	0	0	0	2	4.44444
New entry possible	At any time, new ASF entries are possible.	2	1.76991	0	0	1	2.7027	1	2.22222
Political decisions	Political decisions on ASF prevention and control measures are not effective, are taken too late or too slowly, or do not sufficiently involve the hunting community.	4	3.53982	2	6.45161	2	5.40541	0	0
Population control not possible	It is not possible to reduce the wild boar population enough to eradicate ASF, since the population is too large, not all hunting grounds are huntable and in some cases, hunting is restricted.	11	9.73451	2	6.45161	3	8.10811	6	13.3333
Predators as vectors	Predators that cannot be controlled, such as wolves or birds of prey, act as mechanical vectors of ASF, even over long distances.	2	1.76991	1	3.22581	1	2.7027	0	0
Lack of resources	Lack of financial and human resources are hampering the fight against ASF.	2	1.76991	1	3.22581	0	0	1	2.22222
Poor management by authorities	Authorities manage ASF prevention and control too poorly: late response, lack of communication among themselves/externally, poor implementation of measures, unclear responsibilities.	4	3.53982	0	0	0	0	4	8.88889
Tenacity of virus	The ASF virus is able to survive in the environment for a long time, which makes elimination impossible.	3	2.65487	0	0	2	5.40541	1	2.22222
Survivors	ASF-infected, but surviving, wild boar will spread the virus (undetected).	3	2.65487	2	6.45161	0	0	1	2.22222
Transmission routes too diverse	ASF is transmitted by many different routes which cannot be controlled or contained, making it impossible to eradicate.	8	7.07965	2	6.45161	5	13.5135	1	2.22222
Belief	Personal conviction and belief that ASF cannot be eliminated; without giving further reasons.	2	1.76991	0	0	0	0	2	4.44444
Implementation of measures	ASF will be successfully eliminated through the consistent enforcement and implementation of prevention and control measures.	1	0.884956	1	3.22581	0	0	0	0
Uncertainty	Uncertainty in assessing the future success/failure of ASF control.	7	6.19469	2	6.45161	3	8.10811	2	4.44444
Slowdown possible	Limiting or slowing down the spread of ASF is possible, but eradicating the virus is not.	10	8.84956	3	9.67742	5	13.5135	2	4.44444
Wild boar movement	The movement of wild boar (even across borders) cannot be controlled or restricted, which is an obstacle to the elimination of ASF.	1	0.884956	0	0	0	0	1	2.22222
Fences ineffective	Fences are ineffective or do not fulfil their purpose, because they are leaky.	4	3.53982	2	6.45161	0	0	2	4.44444
Too late	ASF is already too widespread to be eliminated.	2	1.76991	1	3.22581	0	0	1	2.22222
Not relevant	A non-relevant text input to answer the question.	5	4.42478	0	0	3	8.10811	2	4.44444

## Sheet: 5
Supplementary Table S5. Analysis of the given free-text reasons why hunters believe that they play a crucial role in ASF control in Germany. The code explanation, number of each code and the proportion (of each code in % in relation to total number of free-text answers) are displayed for hunters from ASF-affected areas, hunters in the vicinity of ASF and hunters from non-affected areas.
Code	Explanation	Total		Affected		Vicinity		Not affected
n = 30		n = 976		n = 262		n = 263		n = 451
		Number	%	Number	%	Number	%	Number	%
Number and area	There is a large number of hunters throughout the country who can assist with ASP control and who are networked with each other.	44	4.5082	10	3.81679	11	4.18251	23	5.09978
Other actors	Prevention and control of ASF cannot be carried out by hunters alone; other stakeholders are also required and must be involved, e.g. agriculture, the military, nature conservationists.	16	1.63934	4	1.52672	3	1.14068	9	1.99557
Education	The hunting community contributes to informing the population about ASF and protective measures.	5	0.512295	1	0.381679	2	0.760456	2	0.443459
Example of other diseases	Other animal diseases have also been eradicated through the efforts of hunters, e.g. Rabies or Classical Swine Fever.	2	0.204918	0	0	1	0.380228	1	0.221729
Hunting strategies inappropriate	The currently implemented hunting strategies are inappropriate and will not lead to success.	11	1.12705	3	1.14504	3	1.14068	5	1.10865
Involvement of professional hunters	The prevention and control of ASF should primarily involve professional hunters.	3	0.307377	1	0.381679	1	0.380228	1	0.221729
Commitment	The hunting community is committed to the control of ASF, because they see it as their duty.	46	4.71311	16	6.10687	9	3.42205	21	4.65632
Experience and skills	Hunters have the necessary experience and skills to control ASF.	38	3.89344	7	2.67176	10	3.80228	21	4.65632
First signs of success	In some of the affected areas, the first sings of success caused by hunters commitment in controlling ASF are becoming apparent.	2	0.204918	2	0.763359	0	0	0	0
Carcass search and reporting	Hunters take part in carcass search and reporting of carcasses.	67	6.86475	9	3.43511	19	7.22433	39	8.64745
Early detection and surveillance	Hunters, by sampling and detecting anomalies in their territory, play a key role in the early detection and surveillance of ASF.	88	9.01639	19	7.25191	23	8.74525	46	10.1996
Hunting vs. Culling	For hunters, hunting is a hobby (or even a passion). Increased hunting of wild boar in terms of ASF control is more "culling" than "hunting".	14	1.43443	9	3.43511	2	0.760456	3	0.665188
Hunters as a spreading risk	Hunting can contribute to the spread of ASF, e.g. through poor hygiene or hunting tourism.	12	1.22951	0	0	6	2.28137	6	1.33038
No interest in population reduction	Some hunters have no interest in reducing the population in their area as fewer animals mean fewer opportunities to hunt.	6	0.614754	1	0.381679	3	1.14068	2	0.443459
No alternatives	No other than the hunting community has the necessary expertise and skills to combat ASF.	176	18.0328	44	16.7939	42	15.9696	90	19.9557
Local knowledge of hunting grounds	Hunters know the local conditions and are familiar with the behavior of wild boar in their hunting area.	377	38.627	114	43.5115	86	32.6996	177	39.2461
Lack of hunters' participation	Not all hunters participate consistently in the implementation and enforcement of prevention and control measures.	24	2.45902	8	3.05344	6	2.28137	10	2.21729
Lack of involvement	The hunting community is not sufficiently involved in the planning of prevention and control measures.	9	0.922131	6	2.29008	1	0.380228	2	0.443459
Lack of support for hunters	There is not enough support for the hunting community to carry out measures to prevent and control ASF.	6	0.614754	4	1.52672	0	0	2	0.443459
Measures inappropriate	The control and prevention measures that are currently in place are not effective or well targeted.	1	0.102459	0	0	0	0	1	0.221729
Population reduction and control	Hunters are a key player in ASF prevention and control because they have the authority, knowledge and equipment to reduce the wild boar population.	501	51.332	137	52.2901	137	52.0913	227	50.3326
Rapid and local response	Hunters can be deployed quickly and locally in the affected area for ASF control.	92	9.42623	24	9.16031	27	10.2662	41	9.09091
Transmission routes	ASF is transmitted by many different routes (humans or other vectors) which cannot be controlled or contained by hunters.	11	1.12705	0	0	3	1.14068	8	1.77384
Implementation of measures	The hunting community is responsible for implementing the prevention and control measures against ASF in their territory.	31	3.17623	5	1.9084	12	4.56274	14	3.10421
Slowdown possible	Hunters can contribute to delay or slowing down the spread of ASF, but eradication cannot be achieved.	10	1.02459	2	0.763359	4	1.52091	4	0.886918
Interaction of factors	Hunters are important, but not decisive or solely responsible for success or failure of ASF control. It is the interaction of different factors and stakeholders.	5	0.512295	1	0.381679	3	1.14068	1	0.221729
Knowledge about wild boar	The hunters have the necessary knowledge about the behavior of wild boar in the annual cycle.	63	6.45492	16	6.10687	15	5.70342	32	7.09534
Lack of time	Due to lack of time, not all hunters can participate fully in the prevention and control measures.	3	0.307377	0	0	2	0.760456	1	0.221729
Cooperation with authorities	Hunters are crucial as they cooperate with and support authorities.	17	1.7418	11	4.19847	2	0.760456	4	0.886918
Not relevant	A non-relevant text input to answer the question.	15	1.53689	5	1.9084	5	1.90114	5	1.10865

## Sheet: 6
Supplementary Table S6. Analysis of the given free-text reasons why hunters believe that they do not play a crucial role in ASF control in Germany. The code explanation, number of each code and the proportion (of each code in % in relation to total number of free text answers) are displayed for hunters from ASF-affected areas, hunters in the vicinity of ASF and hunters from non-affected areas.
Code	Explanation	Total		Affected		Vicinity		Not affected
n = 35		n = 187		n = 62		n = 55		n = 70
		Number	%	Number	%	Number	%	Number	%
Awareness raising	Raised awareness about ASF as well as control and prevention measures among the general public is necessary for successful control of ASF.	7	3.74332	1	1.6129	2	3.63636	4	5.71429
Authorities	The competent local authorities, like the veterinary authority, are responsible for implementing prevention and control measures.	6	3.20856	1	1.6129	1	1.81818	4	5.71429
Inappropriate hunting strategies	The currently applied hunting strategies for population control and reduction are unsuitable to prevent the spread of ASF or to achieve the eradication of the virus.	6	3.20856	2	3.22581	1	1.81818	3	4.28571
ASF control not possible	The control of ASF in Germany is not possible - regardless of the participation of the hunting community.	1	0.534759	0	0	1	1.81818	0	0
ASF control not necessary	The control of ASF is not necessary in Germany.	3	1.60428	2	3.22581	0	0	1	1.42857
Involvement of professional hunters	The prevention and control of ASF should primarily involve professional hunters.	1	0.534759	0	0	1	1.81818	0	0
Involvement of military/police	Military or police should be involved in the prevention and control of ASF.	2	1.06952	0	0	1	1.81818	1	1.42857
Lack of wild boar marketing	There is a lack of sufficient marketing opportunities for increased amount of wild boar meat and products. Wasting of negatively tested wild boar is rejected.	2	1.06952	1	1.6129	1	1.81818	0	0
Federalism	German federalism is the main reason to hamper successful eradication of ASF in Germany.	2	1.06952	2	3.22581	0	0	0	0
Domestic pigs	The prevention and control of ASF in domestic pig holdings is the priority on which the measures to combat ASF should be focused.	8	4.27807	5	8.06452	2	3.63636	1	1.42857
Immunity	Infection of the wild boar population will lead to the development of antibodies against the ASF virus, protecting the wild boar and preventing the spread of ASF.	4	2.13904	2	3.22581	1	1.81818	1	1.42857
Vaccination	ASF can only be eradicated with a vaccine.	4	2.13904	1	1.6129	2	3.63636	1	1.42857
Hunting vs. Culling	For hunters, hunting is a hobby (or even a passion). Increased hunting of wild boar in terms of ASF control is more "culling" than "hunting".	13	6.95187	4	6.45161	4	7.27273	5	7.14286
Hunting will not stop ASF	Increased hunting will not lead to the eradication of the ASF virus, so hunters are not crucial either.	29	15.508	8	12.9032	6	10.9091	15	21.4286
Hunters as a spreading risk	Hunting can contribute to the spread of ASF, e.g. through poor hygiene or hunting tourism.	5	2.6738	1	1.6129	3	5.45455	1	1.42857
No interest in population reduction	Some hunters have no interest in reducing the population in their area as fewer animals mean fewer opportunities to hunt.	9	4.81283	1	1.6129	4	7.27273	4	5.71429
No alternatives	No one other than the hunting community has the necessary expertise and skills to combat ASF.	1	0.534759	1	1.6129	0	0	0	0
Agriculture decisive	Changes in the agriculture (farming) are necessary and decisive to successfully controlling ASF.	5	2.6738	3	4.83871	1	1.81818	1	1.42857
Local knowledge of hunting grounds	Hunters know the local conditions and are familiar with the behavior of wild boar in their hunting area.	1	0.534759	0	0	0	0	1	1.42857
Lack of hunters' participation	Not all hunters participate consistently in the implementation and enforcement of prevention and control measures.	13	6.95187	2	3.22581	8	14.5455	3	4.28571
Lack of involvement	The hunting community is not sufficiently involved in the planning of prevention and control measures.	8	4.27807	4	6.45161	2	3.63636	2	2.85714
Education of hunting community	The hunting community must be systematically trained and involved.	2	1.06952	0	0	1	1.81818	1	1.42857
Lack of support for hunters	There is not enough support for the hunting community to carry out measures to prevent and control ASF.	5	2.6738	0	0	2	3.63636	3	4.28571
Measures inappropriate	The control and prevention measures that are currently in place are not effective or well targeted.	4	2.13904	1	1.6129	2	3.63636	1	1.42857
Political decisions	Although hunters can implement or support measures, the decisive factor for successful control of ASF is politics.	9	4.81283	4	6.45161	3	5.45455	2	2.85714
Population control not possible	Hunting is important, but wild boar populations are too large and cannot be controlled.	24	12.8342	12	19.3548	3	5.45455	9	12.8571
Population reduction and control	Hunters are a key player in ASF prevention and control because they have the authority, knowledge and equipment to reduce the wild boar population.	2	1.06952	1	1.6129	0	0	1	1.42857
Rapid and local response	Hunters can be deployed quickly and locally in the affected area for ASF control.	1	0.534759	0	0	0	0	1	1.42857
Transmission routes	ASF is transmitted by many different routes (humans or other vectors) which cannot be controlled or contained by hunters.	18	9.62567	4	6.45161	6	10.9091	8	11.4286
Slowdown possible	Hunters can contribute to delay or slowing down the spread of ASF, but eradication cannot be achieved.	6	3.20856	0	0	4	7.27273	2	2.85714
Not possible in wild animals	Eradication of diseases in wild animals is not possible.	2	1.06952	2	3.22581	0	0	0	0
Lack of time	Due to lack of time, not all hunters can participate fully in the prevention and control measures.	7	3.74332	5	8.06452	1	1.81818	1	1.42857
Interaction of factors	Hunters are important, but not decisive or solely responsible for success or failure of ASF control. It is the interaction of different factors and stakeholders.	27	14.4385	5	8.06452	7	12.7273	15	21.4286
Knowledge about wild boar	The hunters have the necessary knowledge about the behavior of wild boar in the annual cycle.	1	0.534759	1	1.6129	0	0	0	0
Not relevant	A non-relevant text input to answer the question.	9	4.81283	3	4.83871	3	5.45455	3	4.28571

## Sheet: 7
Supplementary Table S7. Analysis of the given free-text reasons why hunters were unsure whether they play a crucial role in ASF control in Germany or not. The code explanation, number of each code and the proportion (of each code in % in relation to total number of free-text answers) are displayed for hunters from ASF-affected areas, hunters in the vicinity of ASF and hunters from non-affected ar…
Code	Explanation	Total
n = 23		n = 31
		Number	%
Other actors	Prevention and control of ASF cannot be carried out by hunters alone; other stakeholders are also required and must be involved, e.g. agriculture, the military, nature conservationists.	5	16.129
Inappropriate hunting strategies	The currently applied hunting strategies for population control and reduction are unsuitable to prevent the spread of ASF or to achieve the eradication of the virus.	1	3.22581
Commitment	The hunting community is committed to the control of ASF, because they see it as their duty.	1	3.22581
Carcass search and reporting	Hunters take part in carcass search and reporting of carcasses.	2	6.45161
Lack of wild boar marketing	There is a lack of sufficient marketing opportunities for increased amount of wild boar meat and products. Wasting of negatively tested wild boar is rejected.	2	6.45161
Early detection and surveillance	Hunters play a key role in the early detection and surveillance of ASF by sampling and detecting anomalies in their hunting grounds.	1	3.22581
Vaccination	ASF can only be eradicated with a vaccine.	1	3.22581
Hunting vs. animal disease control	For hunters, hunting is a hobby (or even a passion) which is not about animal disease control.	1	3.22581
No interest in population reduction	Some hunters have no interest in reducing the population in their area as fewer animals mean fewer opportunities to hunt.	1	3.22581
No alternatives	No one other than the hunting community has the necessary expertise and skills to combat ASF.	1	3.22581
Lack of hunters' participation	Not all hunters participate consistently in the implementation and enforcement of prevention and control measures.	3	9.67742
Education of hunting community	The hunting community must be systematically trained and involved.	1	3.22581
Lack of support for hunters	There is not enough support for the hunting community to carry out measures to prevent and control ASF.	1	3.22581
Measures inappropriate	The control and prevention measures that are currently in place are not effective or well targeted.	2	6.45161
Not relevant	A non-relevant text input to answer the question.	3	9.67742
Population reduction and control	Hunters are a key player in ASF prevention and control because they have the authority, knowledge and equipment to reduce the wild boar population.	9	29.0323
Transmission routes	ASF is transmitted by many different routes (humans or other vectors) which cannot be controlled or contained by hunters.	6	19.3548
Implementation of measures	The hunting community is responsible for implementing the prevention and control measures against ASF in their territory.	2	6.45161
Slowdown possible	Hunters can contribute to delay or slowing down the spread of ASF, but eradication cannot be achieved.	1	3.22581
Not possible in wild animals	Eradication of diseases in wild animals is not possible.	1	3.22581
Lack of time	Due to lack of time, not all hunters can participate fully in the prevention and control measures.	2	6.45161
Interaction of factors	Hunters are important, but not decisive or solely responsible for success or failure of ASF control. It is the interaction of different factors and stakeholders.	4	12.9032
Not relevant	A non-relevant text input to answer the question.	3	9.67742

## Sheet: 8
Supplementary Table S8. Analysis of the free-text answers for further sources used to obtain knowledge about ASF. The code explanation, number of each code and the proportion of the respective code of the total number of free-text answers are shown.
Code	Explanation	Total
n = 15		n = 289
		Number	%
Professional connection	Knowledge gained on the job or during studies.	63	21.7993
Personal experience	Personal experience through participation in prevention and control measures.	53	18.3391
Exercise	Participation in exercises/seminars/workshops on ASF prevention and control.	34	11.7647
Scientific publications	Scientific publications in professional journals.	22	7.61246
Information from other authorities	Contact to other authorities such as hunting authority or forestry authority.	21	7.26644
Other websites	Websites other than those already mentioned.	16	5.53633
Agricultural media	Websites, journals, magazines for agriculture.	15	5.19031
Personal conversations with vet	Contact to clinical veterinarians (not from a veterinary authority).	12	4.15225
Information from ministry	Websites, newsletter or written information from responsible ministries.	8	2.76817
Personal conversations with farmers	Contact to farmers or other people working in agriculture.	6	2.07612
Personal conversations with scientists	Contact to scientists working on ASF.	6	2.07612
Books and press	Books and newspapers other than those already mentioned.	4	1.38408
Veterinary media	Websites, journals, magazines for veterinary medicine.	2	0.692042
Not relevant	A non-relevant text input to answer the question.	15	5.19031
Repetition	Repetition of already mentioned options in the question.	16	5.53633

## Sheet: 9
Supplementary Table S9. Analysis of the free-text answers for further measures that were implemented by hunters in terms of ASF surveillance or control. The code explanation, number of each code and the proportion (of each code in % in relation to total number of free-text answers) are displayed for hunters from ASF-affected areas, hunters in the vicinity of ASF and hunters from non-affected area…
Code	Explanation	Total		Affected		Vicinity		Not affected
n = 17		n = 391		n = 109		n = 122		n = 160
		Number	%	Number	%	Number	%	Number	%
Education	Contributing to informing the general public or other hunters about ASF and protective measures.	31	7.92839	6	5.50459	6	4.91803	19	11.875
Search dogs	Training and using their own dogs for carcass search.	44	11.2532	10	9.17431	13	10.6557	21	13.125
Sampling	Sampling of all hunted wild boar, not only wild boar that appeared sick.	19	4.85934	5	4.58716	6	4.91803	8	5
Cooperation with authorities	Giving advice and cooperating with authorities in terms of ASF prevention and control.	26	6.64962	8	7.33945	8	6.55738	10	6.25
Usage of drones	Using drones to assist carcass search or hunting.	3	0.767263	2	1.83486	0	0	1	0.625
Driven hunt	Organization of respectively participating in driven hunts.	35	8.95141	14	12.844	11	9.01639	10	6.25
Usage of cameras	Using trail cameras for population control.	4	1.02302	0	0	1	0.819672	3	1.875
Harvest hunting	Participating in "harvest hunting" ("Erntejagd").	4	1.02302	3	2.75229	0	0	1	0.625
Hygiene	Increased application of hygiene measures, such as cleaning and disinfection, during or after hunting.	11	2.8133	4	3.66972	4	3.27869	3	1.875
Night hunting	Participating in night hunts and purchase of technology for night hunting (e.g. night vision, thermal imaging)	9	2.30179	1	0.917431	2	1.63934	6	3.75
Participation in seminars or lectures	Participating in seminars or lectures to learn about ASF.	68	17.3913	13	11.9266	23	18.8525	32	20
Participation in field exercises	Participating in field excursuses to train carcass search, carcass removal or the use of traps.	24	6.13811	0	0	5	4.09836	19	11.875
Organization of seminars, lectures or exercises	Organization of seminars, lectures, exercises to educate other people/hunters on ASF.	11	2.8133	3	2.75229	2	1.63934	6	3.75
Not relevant	A non-relevant text input to answer the question.	21	5.37084	4	3.66972	9	7.37705	8	5
None	No further measures implemented.	64	16.3683	16	14.6789	27	22.1311	21	13.125
Repetition	Repetition of already mentioned options in the question.	49	12.532	27	24.7706	14	11.4754	8	5
Other	Other measures implemented.	3	0.767263	2	1.83486	1	0.819672	0	0

## Sheet: 10
Supplementary Table S10. Pairwise Mann-Whitney U testing (with the Bonferroni correction) of the assessment of the effectiveness of different ASF surveillance and control measures. P-values below 0.05 are shown in bold.
	Affected/ Vicinity	Affected/ Not affected	Vicinity/ Not affected
Sampling of wild boar (hunted or found dead)	0.620	0.720	0.720
Increased hunting of wild boar	0.120	1.000	0.270
Increased hunting of young animals	0.386	0.026	0.838
Intensive search for and removal of wild boar carcasses	0.240	0.020	1.000
Cleaning + disinfection of hunting equipment/clothing and vehicles	< 0.001	< 0.001	0.040
Increased hunting of adult females	0.933	0.083	0.855
Use of wild boar traps	1.000	1.000	0.580
Construction of fences	0.180	0.990	0.600
Temporary ban on driven hunts after ASF outbreak	< 0.001	< 0.001	1.000
Temporary ban on hide hunting after ASF outbreak	< 0.001	< 0.001	1.000
Permanent ban on driven hunts after ASF outbreak	< 0.001	< 0.001	1.000
Temporary ban on any hunting activity after ASF outbreak	< 0.001	< 0.001	1.000
Permanent ban on hide hunting after ASF outbreak	< 0.001	< 0.001	1.000
Permanent ban on any hunting activity after ASF outbreak	< 0.001	< 0.001	1.000

[truncated: 12 more sheets: 11, 12, 13, 14, 15, 16, 17, 18, 19, 20, 21, 22]
